# Supplementary material for: New Evidence for the Contemporary Presence of Juvenile White Sharks (Carcharodon carcharias) in the Adriatic Sea
Source: Fishes. Author manuscript; Available in PMC 2025 Feb 28. (PMC7617451; doi:10.3390/fishes10010025)
Supplement: Supplementary Material [file EMS203519-supplement-Supplementary_Material.zip]

Archive with 4 entries (4 files):
- Supplementary_Table S1_r1.xlsx
- __MACOSX/._Supplementary_Table S1_r1.xlsx
- Supplementary_Table S2_r1.xlsx
- __MACOSX/._Supplementary_Table S2_r1.xlsx
