# Supplementary material for: New Evidence for the Contemporary Presence of Juvenile White Sharks (Carcharodon carcharias) in the Adriatic Sea
Source: Fishes. Author manuscript; Available in PMC 2025 Feb 28. (PMC7617451; doi:10.3390/fishes10010025)
Supplement: Supplementary Material [file EMS203519-supplement-Supplementary_Material.zip › Supplementary_Table S1_r1.xlsx]

## Sheet: Tabelle1
ID	Country	Location	Date	Size [cm]	Weight [kg]	Sex	Ontogenetic stage	Remarks	Source
1	Albania	Qeparo-Borsh, Himare	15.04.1964	445	>550	female	subadult	caught in trammel net, empty stomach	Soldo & Bakiu [20] #62
2	Croatia	Jablanac	14.09.1868	-	-	-	-	captured; preserved in the Croatian Museum of Zagreb, Croatia	Brusina [52]; Soldo & Jardas [19]; De Maddalena & Heim [16]; Boldrocchi et al. [18] #31; Balàka et al. [26]; Soldo & Bakiu [20] #2
3	Croatia	Sv. Juraj	16.12.1868	460	-	-	adult	captured; preserved in the Croatian Museum of Zagreb, Croatia	Brusina [52]; Soldo & Jardas [19]; De Maddalena & Heim [16]; Boldrocchi et al. [18] #32; Balàka et al. [26]; Soldo & Bakiu [20] #3
4	Croatia	Rijeka	16.04.1872	490	-	-	adult	man's head and leg and dolphin in stomach	Brusina [52]; Hirtz [53]; Soldo & Jardas [19]; De Maddalena & Heim [16]; Balàka et al. [26]; Soldo & Bakiu [20] #4
5	Croatia	Opuzen	12.05.1872	95	-	-	YOY	captured	Brusina [52]; Soldo & Jardas [19]; De Maddalena & Heim [16]; Boldrocchi et al. [18] #37; Balàka et al. [26]; Soldo & Bakiu [20] #6
6	Croatia	Mljet	12.05.1872	237	-	-	juvenile	captured	Brusina [52]; Soldo & Jardas [19]; De Maddalena & Heim [16]; Boldrocchi et al. [18] #36; Balàka et al. [26]; Soldo & Bakiu [20] #7
7	Croatia	Rijeka	08.06.1872	131	-	-	YOY	captured	Brusina [52]; Soldo & Jardas [19]; De Maddalena & Heim [16]; Boldrocchi et al. [18] #34; Balàka et al. [26]; Soldo & Bakiu [20] #8
8	Croatia	Dugi Otok	16.06.1872	146	-	-	YOY	captured	Brusina [52]; Soldo & Jardas [19]; De Maddalena & Heim [16]; Boldrocchi et al. [18] #39; Balàka et al. [26]; Soldo & Bakiu [20] #9
9	Croatia	Cavtat	25.07.1872	260	-	-	juvenile	captured	Brusina [52]; Soldo & Jardas [19]; De Maddalena & Heim [16]; Boldrocchi et al. [18] #41; Balàka et al. [26]; Soldo & Bakiu [20] #10
10	Croatia	Rab	08.08.1872	130	-	-	YOY	captured	Brusina [52]; Soldo & Jardas [19]; De Maddalena & Heim [16]; Boldrocchi et al. [18] #35; Balàka et al. [26]; Soldo & Bakiu [20] #11
11	Croatia	Ustrine - Cres	05.05.1877	460	-	-	adult	captured	Brusina [52]; Soldo & Jardas [19]; De Maddalena & Heim [16]; Balàka et al. [26]; Soldo & Bakiu [20] #12
12	Croatia	Sveta Martin - Cres	08.05.1877	413	-	-	subadult/adult	captured	Brusina [52]; Soldo & Jardas [19]; De Maddalena & Heim [16]; Balàka et al. [26]; Soldo & Bakiu [20] #13
13	Croatia	Osor-Cres	17.06.1878	371	-	-	subadult/adult	captured	Perugia [54]; Ninni [55]; Fergusson [14] Appendix 2 #11; Mojetta et al. [56] #14; Soldo & Jardas [19]; De Maddalena & Heim [16]; Boldrocchi et al. [18] #54; Balàka et al. [26]; Soldo & Bakiu [20] #14
14	Croatia	Poreč	09.08.1878	-	-	-	-	captured	Brusina [52]; Soldo & Jardas [19]; De Maddalena & Heim [16]; Boldrocchi et al. [18] #50; Balàka et al. [26]; Soldo & Bakiu [20] #15
15	Croatia	Osor	21.05.1879	382	-	-	subadult/adult	captured	Brusina [52]; Tortonese [57]; Fergusson [14] Appendix 2 #9; Soldo & Jardas [19]; De Maddalena & Heim [16]; Balàka et al. [26]; Soldo & Bakiu [20] #16
16	Croatia	Split	23.07.1879	402-445	-	-	subadult/adult	captured	Perugia [54]; Carus [58]; Ninni [55]; Fergusson [14] Appendix 2 #18; Mojetta et al. [56] #18; Soldo & Jardas [19]; Boldrocchi et al. [18] #64; Balàka et al. [26]; Soldo & Bakiu [20] #17
17	Croatia	Ustrine - Cres	21.10.1879	530	-	-	adult	captured	Perugia [54]; Faber [59]; Ninni [55]; Fergusson [14] Appendix 2 #15;Mojetta et al. [56] #19; Soldo & Jardas [19]; De Maddalena & Heim [16]; Boldrocchi et al. [18] #66; Balàka et al. [26]; Soldo & Bakiu [20] #18
18	Croatia	Gradac	05.10.1879	250	-	-	juvenile	-	Carus [58]; Fergusson [14] Appendix 2 #19; Mojetta et al. [56] #20; Soldo & Jardas [19]; Boldrocchi et al. [18] #58; Balàka et al. [26]; Soldo & Bakiu [20] #19
19	Croatia	Rab	22.04.1881	380	-	-	subadult/adult	captured	Brusina [52]; Soldo & Jardas [19]; De Maddalena & Heim [16]; Boldrocchi et al. [18] #77; Balàka et al. [26]; Soldo & Bakiu [20] #20
20	Croatia	Rab	16.10.1881	405	-	-	subadult/adult	captured	Brusina [52]; Soldo & Jardas [19]; De Maddalena & Heim [16]; Boldrocchi et al. [18] #72; Balàka et al. [26]; Soldo & Bakiu [20] #21
21	Croatia	Sveta Martin - Cres	13.04.1882	529	-	-	adult	captured	Brusina [52]; Soldo & Jardas [19]; De Maddalena & Heim [16]; Boldrocchi et al. [18] #79; Balàka et al. [26]; Soldo & Bakiu [20] #22
22	Croatia	Vrboska-Krk	13.06.1883	300	-	-	subadult	captured	Brusina [52]; Soldo & Jardas [19]; De Maddalena & Heim [16]; Boldrocchi et al. [18] #83; Balàka et al. [26]; Soldo & Bakiu [20] #23
23	Croatia	Rab	26.09.1883	396	-	-	subadult/adult	captured	Brusina [52]; Soldo & Jardas [19]; De Maddalena & Heim [16]; Boldrocchi et al. [18] #84; Balàka et al. [26]; Soldo & Bakiu [20] #24
24	Croatia	Korčula	03.03.1886	560	-	-	adult	captured	Brusina [52]; Soldo & Jardas [19]; De Maddalena & Heim [16]; Boldrocchi et al. [18] #88; Balàka et al. [26]; Soldo & Bakiu [20] #26
25	Croatia	Krk	02.09.1887	470	-	-	adult	captured	Brusina [52]; Storai et al. [60]; Soldo & Jardas [19]; De Maddalena & Heim [16]; Boldrocchi et al. [18] #89; Balàka et al. [26]; Soldo & Bakiu [20] #27
26	Croatia	Sv. Juraj	07.1888	470	-	-	adult	stomach contained a woman's body and a lamb	Hirtz [53]; Soldo & Jardas [19]; Boldrocchi et al. [18] #91; Balàka et al. [26]; Soldo & Bakiu [20] #28
27	Croatia	Sušak	23.10.1888	500	3500	female	adult	caught during tuna fishing; contained 7 unborn sharks; human remains in stomach	Soldo & Bakiu [20] #29
28	Croatia	Dubrovnik	1889	520	-	-	adult	skull and jaws preservd at the Dubrovnik Natural History Museum	Mušin [61]; Balàka et al. [26]
29	Croatia	Senj	26.08.1890	440	-	-	subadult/adult	-	Soldo & Bakiu [20] #30
30	Croatia	Bakarac	15.09.1890	384	-	-	subadult/adult	-	Soldo & Bakiu [20] #31
31	Croatia	Pag	26.04.1891	-	-	-	-	preserved at Nat. Hist. Mus. Zagreb; Croatia	Langhoffer [62]; Soldo & Jardas [19]; De Maddalena & Heim [16]; Boldrocchi et al. [18] #96; Balàka et al. [26]; Soldo & Bakiu [20] #32
32	Croatia	Bakarac	09.1892	450	-	-	-	stomach contained a skeleton of a goat	Hirtz [53]; Soldo & Jardas [19]; De Maddalena & Heim [16]; Boldrocchi et al. [18] #99; Balàka et al. [26]; Soldo & Bakiu [20] #33
33	Croatia	Zlarin	19.02.1893	165	-	male	YOY	captured	Soldo & Jardas [19]; De Maddalena & Heim [16]; Boldrocchi et al. [18] #108; Balàka et al. [26]; Soldo & Bakiu [20] #34
34	Croatia	Bakar	29.08.1894	470	-	female	adult	preserved at Nat. Hist. Mus. Rijeka; PMR VP2; Biological data from De Maddalena & Heim [16]	Kovačić [63]; Soldo & Jardas [19]; De Maddalena (2006; 2007); De Maddalena & Heim [16]; Boldrocchi et al. [18] #113; Balàka et al. [26]; Soldo & Bakiu [20] #35
35	Croatia	Dubrovnik	15.07.1901	520	-	-	adult	-	Soldo & Jardas [19]; Boldrocchi et al. [18] #124; Balàka et al. [26]; Soldo & Bakiu [20] #36
36	Croatia	Senj	21.05.1903	600	1200		adult	-	De Maddalena & Heim [16]; Boldrocchi et al. [18] #128; Balàka et al. [26]
37	Croatia	Povile	30.09.1903	450	-	-	adult	-	Soldo & Bakiu [20] #39
38	Croatia	Bakarac	29.05.1906	522	-	female	adult	a taxidermied skin- mount in the Museodi Storia Naturale in Trieste; (no catalogue number)	De Maddalena [41]; Soldo & Jardas [19]; De Maddalena & Heim [16]; Boldrocchi et al. [18] #132; Balàka et al. [26]; Soldo & Bakiu [20] #40
39	Croatia	Kraljevica	10.1909	550	-	-	adult	caught in tuna trap	Mojetta et al. [56] #38; Soldo & Jardas [19]; De Maddalena & Heim [16]; Boldrocchi et al. [18] #144; Balàka et al. [26]; Soldo & Bakiu [20] #42
40	Croatia	Dugi Otok-Kornati	1920-02-02	525	1300	-	adult	stomach contained a dolphin	Soldo & Jardas [19]; De Maddalena & Heim [16]; Boldrocchi et al. [18] #159; Balàka et al. [26]; Soldo & Bakiu [20] #43
41	Croatia	Ugljan	03.1926	500	700	-	adult	-	Morovic [64]; Soldo & Jardas [19]; Boldrocchi et al. [18] #175; Balàka et al. [26]; Soldo & Bakiu [20] #44
42	Croatia	Lumbarda	08.1926	400	500	-	subadult/adult	stomach contained human remains	Hirtz [53]; Morovic [64]; Soldo & Jardas [19]; De Maddalena & Heim [16]; Boldrocchi et al. [18] #173; Balàka et al. [26]; Soldo & Bakiu [20] #46
43	Croatia	Kraljevica	Summer 1926	600	1000	-	adult	several inedible objects in stomach; date modified by Soldo & Bakiu 2024 (previously 1927)	De Maddalena [41]; Soldo & Jardas [19]; De Maddalena & Heim [16]; Boldrocchi et al. [18] #178; Soldo & Bakiu [20] #47
44	Croatia	Lumbarda	10.1926	600	1800	-	adult	caught in gillnet	Morovic [64]; Morovic [65]; Soldo & Jardas [19]; De Maddalena & Heim [16]; Boldrocchi et al. [18] #177; Balàka et al. [26]; Soldo & Bakiu [20] #48
45	Croatia	Rogoznica	1931	150	-	female	YOY	-	Soldo & Jardas [19]; De Maddalena & Heim [16]; Boldrocchi et al. [18] #188; Balàka et al. [26]; Soldo & Bakiu [20] #49
46	Croatia	Susak Island	21.08.1934	-	-	-	-	attack with fatal injury	Giudici & Fino [66]; Mojetta et al. [56]; Soldo & Jardas [19]; De Maddalena & Heim [16]; Boldrocchi et al. [18] #193; Balàka et al. [26]; Soldo & Bakiu [20] #51
47	Croatia	Kraljevica	02.09.1934	775	1100	-	adult	caught in tuna gillnet	Giudici & Fino [66]; Morovic [65]; Fergusson [14]; Soldo & Jardas [19]; De Maddalena & Heim [16]; Boldrocchi et al. [18] #200; Balàka et al. [26]; Balàka et al. [26]; Soldo & Bakiu [20] #50
48	Croatia	Mošćenička Draga	07.09.1934	600	1000	-	adult	caught	Giudici & Fino [66]; Fergusson [14] Appendix 2 #16; Mojetta et al. [56] #50; De Maddalena [41]; Soldo & Jardas [19]; De Maddalena & Heim [16]; Boldrocchi et al. [18] #201; Balàka et al. [26]; Soldo & Bakiu [20] #52
49	Croatia	Lukovo	20.07.1935	600	2500	-	adult	caught in tuna gillnet	Morovic [64]; Soldo & Jardas [19]; De Maddalena & Heim [16]; Balàka et al. [26]; Soldo & Bakiu [20] #53
50	Croatia	Bakarac	Summer 1946	-	-	-	-	a domestic pig of 10kg in stomach	Soldo & Jardas [19]; De Maddalena & Heim [16]; Boldrocchi et al. [18] #234; Balàka et al. [26]; Soldo & Bakiu [20] #54
51	Croatia	Primošten	08.1950	700-800	-	-	adult	encounter during feeding on dead calf	Soldo & Jardas [19]; Boldrocchi et al. [18] # 240; Balàka et al. [26]; Soldo & Bakiu [20] #56
52	Croatia	Pag	02.10.1954	550	1500	-	adult	attack on boat	Soldo & Jardas [19]; Boldrocchi et al. [18] #257; Balàka et al. [26]; Soldo & Bakiu [20] #57
53	Croatia	Senj-Sveti Juraj	10.12.1955	460	-	female	adult	captured; preserved as a taxidermied skin- mount at the Zemaljski Muzej Bosne i Hercegovine in Sarajevo, Bosnia and Herzegovina (with-out cat. no.)	De Maddalena & Heim [16]; Boldrocchi et al. [18] #258; Balàka et al. [26]
54	Croatia	Opatija	24.09.1961	-	-	-	-	attack with fatal injury	Giudici & Fino [66]; Mojetta et al. [56] #64; Soldo & Jardas [19]; De Maddalena & Heim [16]; Boldrocchi et al. [18] #294; Balàka et al. [26]; Soldo & Bakiu [20] #60
55	Croatia	Rava	1968	200	-	-	juvenile	caught in gill net; photographic documentation exists (De Maddalena & Heim 2012)	De Maddalena & Heim [16]; Boldrocchi et al. [18] #334; Balàka et al. [26]; Soldo & Bakiu [20] #63
56	Croatia	Opatija	1971	-	-	-	-	attack with fatal injury	Mojetta et al. [56] #75; Soldo & Jardas [19]; De Maddalena & Heim [16]; Boldrocchi et al. [18] #357; Balàka et al. [26]; Soldo & Bakiu [20] #65
57	Croatia	Kornati	17.08.1972	600	-	-	adult	-	Morovic [65]; Storai et al. [60]; Soldo & Jardas [19]; De Maddalena & Heim [16]; Boldrocchi et al. [18] #364; Balàka et al. [26]; Soldo & Bakiu [20] #66
58	Croatia	Luka Šipanska	26.07.1973	-	-	-	-	-	Soldo & Bakiu [20] #67
59	Croatia	Lokva Rogoznica	10.08.1974	500	-	-	adult	attack with fatal injury	Soldo & Jardas [19]; De Maddalena & Heim [16]; Boldrocchi et al. [18] #373; Balàka et al. [26]; Soldo & Bakiu [20] #68
60	Croatia	Vrsi near Nin	17.06.1976	450	-	male	adult	killed by locals	Soldo & Bakiu [20] #69
61	Croatia	Island of Jabuka	24.03.2003	570	2000-2500	female	adult	15 NM southwest offshore the island of Jabuka; caught during tuna purse seining	Soldo and Dulčić [37]; De Maddalena & Heim [16]; Boldrocchi et al. [18] #585; Balàka et al. [26]; Soldo & Bakiu [20] #70
62	Croatia	Smokova Bay, island of Vis	06.10.2008	~450	-	-	subadult/adult	non-fatal attack on speardiver	De Maddalena & Heim [16]; Boldrocchi et al. [18] #604; Balàka et al. [26]; Soldo & Bakiu [20] #71
63	Croatia	Rogoznica	12.09.2023	120-130	20	-	YOY	43.4913992234, 15.7403353355; Approximately 4 nm southwest direction from island Svilan, in front of Rogoznica. Specimen was caught with bottom set long line at depth 100 - 120 m; Caught between 16:00 and 19:00	this study
64	Italy	Adriatic	16.09.1823	490	-	F	adult	cat. no. P25E skin- mount in the Museo Zoologico in Padova	Mojetta et al. [56]; De Maddalena & Heim [16]
65	Italy	Adriatic	1827 spring	-	-	-	-	cat. no. Alessandrini 1216, set of jaws, housed at the Museo di Anatomia Comparata in Bologna	Mojetta et al. [56]; De Maddalena & Heim [16]
66	Italy	Civitanova Marche	02.1839	580-600	1800	F	adult	580 cm according to Mojetta, 600-602 cm according to De Maddalena & Heim [16]; captured or stranded; preserved at the University of Rome cat. no III-95 (de Maddalena & Heim 2012)	Bonaparte [67]; Mojetta et al. [56] #4; De Maddalena & Heim [16]
67	Italy	Trieste	01.09.1868	-	-	-	-	fatal attack	Soldo & Jardas [19]; De Maddalena & Heim [16]; Boldrocchi et al. [18] #30; Soldo & Bakiu [20] #1
68	Italy	Grado	19.04.1872	300	-	-	subadult	according to De Maddalena & Heim [16], the shark was caught 8 miles off Grado. In Soldo & Bakiu [20], the locality is Trieste (where the shark was landed)	Brusina [52]; Soldo & Jardas [19]; De Maddalena & Heim [16]; Boldrocchi et al. [18]; Soldo & Bakiu [20] #5
69	Italy	Gulf of Venezia	before 1881	490			adult	captured	De Maddalena & Heim [16]
70	Italy	Santa Croce di Trieste	14.09.1885	400	-	-	subadult/adult	captured	Brusina [52]; Soldo & Jardas [19]; Boldrocchi et al. [18] #86; Soldo & Bakiu [20] #25
71	Italy	Trieste	1902	375	-	male	adult	captured; preserved as a taxidermied skinmount at the Museo di Storia Naturale in Venezia (cat. no. 2029)	Mizzan [68]; De Maddalena [41]; Soldo & Jardas [19]; De Maddalena & Heim [16]; Boldrocchi et al. [18] #125; Soldo & Bakiu [20] #38
72	Italy	Trieste	06.1908	-	1400	-	adult	captured	Mojetta et al. [56] #35; De Maddalena & Heim [16]; Boldrocchi et al. [18] #138; Soldo & Bakiu [20] #41
73	Italy	Pescara	ca. 1945	600	-	-	adult	captured	Cugini and De Maddalena [69]; De Maddalena & Heim [16]
74	Italy	Riccione	07.07.1961	450	-		subadult/adult	attack on human (non-fatal)	Mojetta et al. [56] #67; De Maddalena & Heim [16]
75	Italy	Golfo di Venezia	07.06.1978	500	-	-	adult	sighting; photographed near a research platform	Fergusson [14] Appendix 2 #2; Mojetta et al. [56] #86
76	Italy	Caorle	06.1978	-	-	-	-	sighting a few days after 07.06.1978 by the same observer (L. Alberotanza)	De Maddalena [41]; De Maddalena & Heim [16]
77	Italy	Numana	05.1988	450	-	-	subadult/adult	sighting; photographic evidence exists; 28 miles off Numana	De Maddalena & Heim [16]
78	Italy	Porto Barricata	09.10.1988	550	-	-	adult	sighting; photographic evidence exists	Mojetta et al. [56] #115; De Maddalena & Heim [16]
79	Italy	Pesaro	09.1989	500+	-	-	adult	sighting; photographic evidence exists	Fergusson [14] Appendix 2 #5; De Maddalena & Heim [16]
80	Italy	Brindisi	15.09.1996	400-500	-	-	adult	sighting; photographic evidence exists	De Maddalena & Heim [16]
81	Italy	Senigallia	27.08.1998	500-600	1200	-	adult	22 miles off Senigallia; attack on boat; scavenging on Alopias; video evidence exists	De Maddalena & Heim [16]
82	Italy	Giulianova	26.09.1999	600	-	-	adult	sighting, scavenging on tuna; photographic evidence exists	De Maddalena & Heim [16]
83	Italy	Giulianova	Sep-Oct 1999	700	-	-	adult	sighting; photographic evidence exists	De Maddalena & Heim [16]
84	Italy	Falconara	30.07.2001	550-600	-	-	adult	sighting; photographic evidence exists	De Maddalena & Heim [16]
85	Italy	Porto San Giorgio	09.09.2002	700-800			adult	sighting; photographic evidence exists	De Maddalena & Heim [16]
86	Montenegro	Herceg Novi	06.1926	300	-	-	subadult	women's shoes and laundry in stomach	Hirtz [53]; Soldo & Jardas [19]; De Maddalena & Heim [16]; Boldrocchi et al. [18] #174; Soldo & Bakiu [20] #45
87	Montenegro	Budva	08.1955	-	-	-	-	attack with fatal injury	Soldo & Jardas [19]; De Maddalena & Heim [16]; Boldrocchi et al. [18] #259; Soldo & Bakiu [20] #58
88	Montenegro	Budva	31.01.1998	185	80	-	juvenile	caught by longline, 2.5 nm offshore near Budva in a depth of about 40 m; photographic evidence exists	Regner & Joksimović [70]
89	Montenegro	Bar	05.08.2011	220	150	male	juvenile	net catch; photographic evidence exists	De Maddalena & Heim [16]
90	Slovenia	Izola	22.10.1963	490-550	1100	-	adult	captured; dolphin of 200kg in stomach	De Maddalena [41]; Storai et al. [60]; De Maddalena et al. (2001); De Maddalena & Heim [16]; Boldrocchi et al. [18] #306; Soldo & Bakiu [20] #61;
91	North Adriatic		before 1873	460			adult		Ninni [55]; Mojetta et al. [56] #9; Boldrocchi et al. 2017 #43
92	Central Adriatic		1969	-	-	-	-	-	Storai et al. [60]; De Maddalena & Heim [16]; Soldo & Bakiu [20] #64
93	Eastern Adriatic		1901	500	-	-	adult	-	Storai et al. [60]; Soldo & Jardas [19]; De Maddalena & Heim [16]; Boldrocchi et al. [18] #123; Soldo & Bakiu [20] #37
94	Eastern Adriatic		05.1947	300	300	-	subadult	-	Soldo & Jardas [19]; Boldrocchi et al. [18] #236: Soldo & Bakiu [20] #55
95	Adriatic		before 1919	438		female	subadult	human clothes (Austrian navy), preserved as a taxidermied skin mount and the NHM Vienna (cat. no. NMW-95054)	De Maddalena & Heim [16]; Boldrocchi et al. [18] #154
96	Adriatic		before 1969	600			adult	stomach content included car licence plate and human clothes	De Maddalena & Heim [16]
