# Supplementary material for: New Evidence for the Contemporary Presence of Juvenile White Sharks (Carcharodon carcharias) in the Adriatic Sea
Source: Fishes. Author manuscript; Available in PMC 2025 Feb 28. (PMC7617451; doi:10.3390/fishes10010025)
Supplement: Supplementary Material [file EMS203519-supplement-Supplementary_Material.zip › Supplementary_Table S2_r1.xlsx]

## Sheet: Tabelle1
Country	Location	Date	Size [cm]	Weight [kg]	Sex	Ontogenetic stage	Remarks	Source
Croatia	Kvarner Bay	June 1879	-	-	-	-	uncertainty exists over the date and location of this record (De Maddalena & Heim 2012)	Tortonese [57]; Fergusson [14] Appendix 2 #9; De Maddalena & Heim [16]; Balàka et al. [26]
Croatia	Kvarner Bay	1893	-	-	-	-	according to the authors based on Soldo & Jardas [19]. However, this record was not mentioned in this publication.	Boldrocchi et al. [18] #103
Croatia	Kvarner Bay	1893	-	-	-	-	according to the authors based on Soldo & Jardas [19]. However, this record was not mentioned in this publication.	Boldrocchi et al. [18] #104
Croatia	Kvarner Bay	1893	-	-	-	-	according to the authors based on Soldo & Jardas [19]. However, this record was not mentioned in this publication.	Boldrocchi et al. [18] #105
Croatia	Kvarner Bay	1893	-	-	-	-	according to the authors based on Soldo & Jardas [19]. However, this record was not mentioned in this publication.	Boldrocchi et al. [18] #106
Croatia	Kvarner Bay	1893	-	-	-	-	according to the authors based on Soldo & Jardas [19]. However, this record was not mentioned in this publication.	Boldrocchi et al. [18] #107
Croatia	Kvarner Bay	1895	-	-	-	-	according to the authors based on Soldo & Jardas [19]. However, this record was not mentioned in this publication.	Boldrocchi et al. [18] #114
Croatia	Kvarner Bay	1895	-	-	-	-	according to the authors based on Soldo & Jardas [19]. However, this record was not mentioned in this publication.	Boldrocchi et al. [18] #115
Croatia	Kvarner Bay	20.05.1905	510	-	-	adult	capture; reference unclear	Mojetta et al. [56] #33
Croatia	Medulin	01.1908	-	-	-	-	attack on a boat and human (fatal); identitiy of the species is uncertain	Mojetta et al. [56] #36; De Maddalena & Heim [16]; Boldrocchi et al. [18] #137; Balàka et al. [26]
Croatia	Stadival	19.05.1908	170	-	-	YOY	based on a pers. com. this specimen was incorrectly identified as Isurus oxyrinchus but without further explanation or evidence (De Maddalena & Mein 2012)	De Maddalena & Heim [16]; Boldrocchi et al. [18] #135; Balàka et al. [26]
Croatia	Lumbarda	1926	600	500	-	adult	this record is only based on pers. comm. and cannot be verified	Storai et al. [60] #8; Boldrocchi et al. [18] #166; Balàka et al. [26]
Croatia	Rovinj	1927	600	1000	-	adult	according to De Maddalena & Heim [16], photographic evidence exists. However, this was not in the original draft sent to the publisher (De Maddalena pers. comm.)	De Maddalena [41]; De Maddalena & Heim [16]; Balàka et al. [26]
Croatia	Rijeka	23.08.1934	600	-	-	adult	unverifiable sighting of a great white shark after a fatal attack on 21.08.1934	Mojetta et al. [56] #47; De Maddalena & Heim [16]; Boldrocchi et al. [18] #194; Balàka et al. [26]
Croatia	Rijeka	30.08.1934	600	700	-	adult	unverifiable sighting of a great white shark after a fatal attack on 21.08.1934	Mojetta et al. [56] #49; Boldrocchi et al. [18] #196; Boldrocchi et al. [18] #198; Balàka et al. [26]
Croatia	Rijeka	30.08.1934	600	700	-	adult	dublicate of #196	Boldrocchi et al. [18] #197; Boldrocchi et al. [18] #198; Balàka et al. [26]
Croatia	Rijeka	30.08.1934	600	-	-	adult	conflicting statements if this attack really occured	De Maddalena [41]; De Maddalena & Heim [16]; Balàka et al. [26]
Croatia	Labin Channel	30.08.1934	700	-	-	adult	sighting by fishermen; cannot be verified	Giudici & Fino [65]; De Maddalena & Heim [16]; Boldrocchi et al. [18] #199; Balàka et al. [26]
Croatia	Martinscica	07.09.1934	600	-	-	adult	sighting after another 600 cm white shark was caught at Mošćenička Draga; cannot be verified	Giudici & Fino [65]; Mojetta et al. [56] #50; De Maddalena [41]; Morey et al. [35]; De Maddalena & Heim [16]; Boldrocchi et al. [18] #202; Balàka et al. [26]
Croatia	Rovinj	ca. 1950	-	-	-	-	sighting; based on pers. comm. without photographic evidence	De Maddalena & Heim [16]; Boldrocchi et al. [18] #242; Balàka et al. [26]
Croatia	Krk	1956	400	-	-	subadult/adult	this records is based on personal communication with no further evidence	Storai et al. [60]; Soldo & Jardas [19]; Boldrocchi et al. [18] #260; Balàka et al. [26]; Soldo & Bakiu [20] #59
Croatia	Dalmatian Coast	16.08.1966	-	-	-	-	fatal attack on human; based on a pers. comm. of A. Mojetta; no further evidence	De Maddalena & Heim [16]; Boldrocchi et al. [18] #325; Balàka et al. [26]
Croatia	Novigrad	1970	-	-	-	-	fatal attack on human; based on a pers. comm. of A. Mojetta; no further evidence	De Maddalena & Heim [16]; Boldrocchi et al. [18] #346; Balàka et al. [26]
Croatia	Ploče	1974	small size	-	-	YOY?	capture of three small sized specimens; based on pers. com.; no evidence to support this record	Storai et al. [60]; De Maddalena & Heim [16]; Boldrocchi et al. [18] #371; Balàka et al. [26]
Croatia	Sibenik	08.1993	500	F	-	adult	net catch; according to Soldo & Bakiu [20], this record is invalid	Fergusson [14]; Mojetta et al. [56] #133; De Maddalena & Heim [16]; Boldrocchi et al. [18] #509; Balàka et al. [26]
Croatia	Losinj	08.1993					sighting by fishermen; according to Soldo & Bakiu [20], this record is invalid	Fergusson [14]; Mojetta et al. [56] #132; Boldrocchi et al. [18] #510; Balàka et al. [26]
Croatia	Brac	spring 1994	-	-	-	-	captured; pers. comm. without photographic evidence	De Maddalena & Heim [16]; Boldrocchi et al. [18] #517; Balàka et al. [26]
Croatia	Mljet	02.08.1998					sighting; could not be verified	Storai et al. [60]; De Maddalena & Heim [16]; Boldrocchi et al. [18] #541; Balàka et al. [26]
Croatia	Dubrovnik	04.09.1998					sighting; could not be verified	Storai et al. [60]; De Maddalena & Heim [16]; Boldrocchi et al. [18] #544; Balàka et al. [26]
Croatia	Porec	spring 2000	600	-	-	adult	sighting by fishermen; no photographic evidence	De Maddalena & Heim [16]; Boldrocchi et al. [18] #562; Balàka et al. [26]
Italy	Gulf of Trieste	1873	460	-	male	adult	this shark was landed and presented to the Imperial Maritime Austrian government to obtain a monetary reward, but the species identity is unknown	Fergusson [14] Appendix 2 #3; De Maddalena & Heim [16]; Boldrocchi et al. [18] #42
Italy	Adriatic	12.05.1877	-	-	-	-	this shark was landed and presented to the Imperial Maritime Austrian government to obtain a monetary reward, but the species identity is unknown	Perugia [54]; Ninni [55]; Mojetta et al. [56] #12; De Maddalena & Heim [16]; Boldrocchi et al. [18] #50;
Italy	Adriatic	12.05.1877	-	-	-	-	this shark was landed and presented to the Imperial Maritime Austrian government to obtain a monetary reward, but the species identity is unknown	Perugia [54]; Ninni [55]; Mojetta et al. [56] #13; De Maddalena & Heim [16]; Boldrocchi et al. [18] #51
Italy	Grado	05.11.1879	250	-	-	juvenile	this shark was landed and presented to the Imperial Maritime Austrian government to obtain a monetary reward, but the species was not identified	De Maddalena & Heim [16]
Italy	Gulf of Trieste	1880	460	-	-	adult	captured; it was preserved as a taxidermied skin-mount at the Museo di Storia Naturale in Venezia (Italy) but is currently missing	Mojetta et al. [56]; De Maddalena & Heim [16]; Boldrocchi et al. [18] #68
Italy	Adriatic?	09.1986	600	-	-	adult	this is a record of several large sharks seen in the area around Rimini and Pesaro. The fishermen called it "Willy". Although there are several eyewitnesses, no photographic evidence can confirm this record(s).	Giudici & Fino [65]; Mojetta et al. [56] #107; De Maddalena [41]; De Maddalena & Heim [16]
Italy	Pesaro	Aug-Sep 1987	500-600	-	-	adult	sighting; It is assumed that this might be "Willy" but this record is again without photographic evidence	Mojetta et al. [56] #113; De Maddalena & Heim [16]; Boldrocchi et al. [18] #442
Italy	between Pesaro and Cattolica	end August 1991	600	-	-	adult	sighting without photographic evidence	De Maddalena & Heim [16]; Boldrocchi et al. [18] #485
Italy	Ancona	17.12.1991	210	180	-	juvenile	captured; based on personal communication; there is no evidence that allows to verify correct identification of the species	Fergusson [14] Appendix 2 #6; Mojetta et al. [56] #125; De Maddalena & Heim [16]; Boldrocchi et al. [18] #481
Italy	North Adriatic	before 1992				-	captured; pers. comm. without photographic evidence	De Maddalena & Heim [16]; Boldrocchi et al. [18] #497
Italy	North Adriatic	before 1992					captured; pers. comm. without photographic evidence	De Maddalena & Heim [16]; Boldrocchi et al. [18] #498
Italy	Termoli	03.1992	230	200	female	juvenile	4-5 juveniles were caught during fall near shore; there is no evidence that allows to verify correct identification of the species	Fergusson [14] Appendix 2 #7; Mojetta et al. [56] #126; De Maddalena & Heim [16]; Boldrocchi et al. [18] #486-489;
Italy	Tremiti Island	1993	450			subadult/adult	sighting; no photographic evidence; doubt exists over the correct identification of this specimen (De Maddalena & Heim 2012)	De Maddalena & Heim [16]; Boldrocchi et al. [18] #500
Italy	Piave Vecchia	29.04.2000	500	-	-	adult	sighting by fishermen; no photographic evidence	De Maddalena & Heim [16]; Boldrocchi et al. [18] #564
Italy	Torre Testa Rossa	13.04.2001	500-600	-	-	adult	sighting by fishermen; no photographic evidence	De Maddalena & Heim [16]
Italy	Po Delta	before 2005	-	-	-	-	sighting; no photographic evidence accessible; Carcharhinus plumbeus?	De Maddalena & Heim [16]; Boldrocchi et al. [18] #590
Montenegro	Kotor	09.1926	600	800		adult	this record is only based on pers. comm. and cannot be verified	Storai et al. [60] #9; Boldrocchi et al. [18] #176
Slovenia	Koper	24.08.1938	500			adult	sighting by fishermen; cannot be verified	De Maddalena & Heim [16]; Boldrocchi et al. [18] #212
Slovenia	Koper	ca. 1940	-	-	-	-	attack on boat; no photographic evidence	Mojetta et al. [56] #53; De Maddalena & Heim [16]; Boldrocchi et al. [18] #218
Adriatic?		1823	-	-	F	-	set of jaws preserved in the Museo di Anatomia Comparata in Bologna; cat. no. Alessandrini 811; location "Italian waters", probably Adriatic (De Maddalena & Heim 2012)	Mojetta et al. [56] #2; De Maddalena & Heim [16]; Boldrocchi et al. [18] #14
Adriatic		1827	-	-	F	-	based on a pers. comm.; could not be verified	Mojetta et al. [56] #3
Adriatic		before 1891	1005	4000	-	adult	was measured; Cetorhinus maximus?	Mojetta et al. [56] #26; De Maddalena & Heim [16]; Boldrocchi et al. [18] #97
North Adriatic		1872-1882	146-530	-	-	-	potential dublicates; species ID could not be identified	Perugia [54]; Mojetta et al. [56] #8, #12, #13; De Maddalena & Heim [16]
North Adriatic		17/06/1879	-	-	-	-	this shark was landed and presented to the Imperial Maritime Austrian government to obtain a monetary reward, but the species identity is unknown	Mojetta et al. [56] #15; De Maddalena & Heim [16]; Boldrocchi et al. [18] #60
North Adriatic		17/06/1879	-	-	-	-	this shark was landed and presented to the Imperial Maritime Austrian government to obtain a monetary reward, but the species identity is unknown	Mojetta et al. [56] #16; De Maddalena & Heim [16]; Boldrocchi et al. [18] #61
